# Supplementary material for: Health Prompts Affect Consideration of Health but Not Intertemporal Preferences While Promoting Healthier Food Choices
Source: Nutrients. 2024 May 12;16(10):1454. doi: 10.3390/nu16101454 (PMC11123726; doi:10.3390/nu16101454)
Supplement: Supplementary file 1 [file nutrients-16-01454-s001.zip › Supplementary Table S1.xlsx]

## Sheet: Sheet1
Dependent Variable: Active consideration of health
	Estimate	Std. Error	z value	Pr(>|z|)
(Intercept)	-13.2716	309.12	-0.043	0.96575
Prompt	0.25197	0.07988	3.154	0.00161	**
Female	-0.44014	0.10242	-4.297	1.73e-05	***
Age19-24	13.0195	309.12	0.042	0.9664
Age25-29	13.0473	309.12	0.042	0.96633
Age30-34	13.5374	309.12	0.044	0.96507
Age35-39	13.2779	309.12	0.043	0.96574
Age40-44	13.9195	309.12	0.045	0.96408
Age45-49	13.6184	309.12	0.044	0.96486
Age50-54	13.4865	309.12	0.044	0.9652
Age55-59	13.0836	309.12	0.042	0.96624
Age60-64	-0.86987	437.161	-0.002	0.99841
Age65 or older	13.8929	309.12	0.045	0.96415
Income$100,000 or more	0.44563	0.14894	2.992	0.00277	**
Income$20,000 - $39,999	0.29789	0.15423	1.931	0.05343	.
Income$40,000 – $59,999	0.10655	0.15992	0.666	0.50523
Income$60,000 – $79,999	0.45937	0.15962	2.878	0.004	**
Income$80,000 – $99,999	0.25571	0.17287	1.479	0.13909
IncomePrefer not to answer	-0.1171	0.22244	-0.526	0.59859
EducationAdvanced degree (Master's or higher)	0.50782	0.43454	1.169	0.24255
EducationAssociate's degree	-0.28268	0.43025	-0.657	0.51117
EducationBachelor's degree	-0.11687	0.42959	-0.272	0.78557
EducationHigh school/G.E.D.	-0.36205	0.43474	-0.833	0.40497
EducationPrefer not to answer	1.50972	0.77936	1.937	0.05273	.
