# Supplementary material for: Health Prompts Affect Consideration of Health but Not Intertemporal Preferences While Promoting Healthier Food Choices
Source: Nutrients. 2024 May 12;16(10):1454. doi: 10.3390/nu16101454 (PMC11123726; doi:10.3390/nu16101454)
Supplement: Supplementary file 1 [file nutrients-16-01454-s001.zip › Supplementary Table S2.xlsx]

## Sheet: Sheet2
Dependent Variable: Discount rate	Coefficient	Standard Error	Coefficient	Standard Error	Coefficient	Standard Error
	Low Discount Rate		Med-Low Discount Rate		Med-High Discount Rate
(Intercept)	10.9543	0.614798	-2.3496	0.77441	-2.45798	0.772253
Prompt	-0.128308	0.134441	0.143482	0.192641	-0.270289	0.201043
Female	1.43484	0.155063	0.936944	0.22984	0.914155	0.237675
Age19-24	-9.00785	0.193173	2.76727	0.254512	2.18864	0.261371
Age25-29	-8.87904	0.207272	3.0303	0.283532	2.99192	0.263819
Age30-34	-9.34849	0.207533	2.88619	0.291867	1.87111	0.320802
Age35-39	-10.2167	0.198	1.6721	0.352532	2.00565	0.291909
Age40-44	-10.8634	0.18633	2.03819	0.277974	1.25493	0.32495
Age45-49	-10.4645	0.200366	2.53369	0.279538	1.36983	0.370394
Age50-54	-10.1578	0.285907	3.25476	0.354151	-25.1553	5.55659e-12
Age55-59	11.1715	7.55417e-10	-0.835798	7.31009e-12	0.482708	5.97359e-11
Age60-64	11.6455	9.68926e-11	-1.44383	2.11776e-13	-1.3288	4.74294e-13
Age65 or older	10.5351	0.30289	-4.38326	3.90874e-13	23.2942	0.30289
Income$100,000 or more	-0.480722	0.349878	-0.159271	0.433097	-0.756207	0.478942
Income$20,000 - $39,999	-1.16105	0.353534	-0.990294	0.447078	-0.292645	0.455978
Income$40,000 – $59,999	-0.545961	0.383052	0.0325931	0.463146	-0.532168	0.509535
Income$60,000 – $79,999	-0.692114	0.37207	-2.90195	0.717024	-0.12192	0.480195
Income$80,000 – $99,999	-0.290798	0.380005	-0.919477	0.51987	-0.933847	0.565767
IncomePrefer not to answer	-0.280116	0.512439	-1.62344	0.891189	0.216453	0.646995
EducationAdvanced degree (Master's level or higher)	-0.206328	0.688529	-1.45507	0.890961	-0.466457	0.877267
EducationAssociate's degree or some college	0.66575	0.689551	-0.166987	0.882438	0.118268	0.876048
EducationBachelor's degree	0.677031	0.687413	-0.513557	0.884755	-0.0467059	0.873812
EducationHigh school/G.E.D.	0.54965	0.698391	-0.395806	0.896029	0.325505	0.884045
EducationPrefer not to answer	24.8459	4.03095e-10	-5.64665	2.38888e-13	-0.389807	3.88645e-11
