# Supplementary material for: Health Prompts Affect Consideration of Health but Not Intertemporal Preferences While Promoting Healthier Food Choices
Source: Nutrients. 2024 May 12;16(10):1454. doi: 10.3390/nu16101454 (PMC11123726; doi:10.3390/nu16101454)
Supplement: Supplementary file 1 [file nutrients-16-01454-s001.zip › Supplementary Table S3.xlsx]

## Sheet: Sheet1
Coefficients:
	Estimate	Std. Error	t value	Pr(>|t|)
(Intercept)	0.219857	0.541253	0.406	0.6846
Consider_Health_Dum	0.476198	0.034339	13.868	< 2e-16	***
DiscountPatient	0.23591	0.056983	4.14	3.57e-05	***
DiscountSomewhat Impatient	0.044628	0.085869	0.52	0.6033
DiscountSomewhat Patient	0.012817	0.08144	0.157	0.875
Prompt	0.136453	0.032765	4.165	3.21e-05	***
Female	0.041472	0.043561	0.952	0.3412
Age19-24	0.042535	0.506559	0.084	0.9331
Age25-29	0.124179	0.507518	0.245	0.8067
Age30-34	0.213141	0.508771	0.419	0.6753
Age35-39	0.198179	0.510525	0.388	0.6979
Age40-44	0.178198	0.511174	0.349	0.7274
Age45-49	0.137569	0.511631	0.269	0.788
Age50-54	0.281727	0.517976	0.544	0.5866
Age55-59	-0.128978	0.548363	-0.235	0.8141
Age60-64	-0.503328	0.712118	-0.707	0.4797
Age65 or older	0.183048	0.55434	0.33	0.7413
Income$100,000 or more	-0.012389	0.061232	-0.202	0.8397
Income$20,000 - $39,999	-0.029876	0.063796	-0.468	0.6396
Income$40,000 – $59,999	-0.026159	0.065762	-0.398	0.6908
Income$60,000 – $79,999	0.118779	0.066198	1.794	0.0729	.
Income$80,000 – $99,999	0.030758	0.070966	0.433	0.6647
IncomePrefer not to answer	0.02305	0.088643	0.26	0.7949
EducationAdvanced degree (Master's level or higher)	0.172213	0.184396	0.934	0.3504
EducationAssociate's degree or some college	0.032523	0.182692	0.178	0.8587
EducationBachelor's degree	0.150439	0.182532	0.824	0.4099
EducationHigh school/G.E.D.	0.002218	0.184475	0.012	0.9904
EducationPrefer not to answer	0.00838	0.276963	0.03	0.9759
---
Signif. codes: 0 ‘***’ 0.001 ‘**’ 0.01 ‘*’ 0.05 ‘.’ 0.1 ‘ ’ 1
Residual standard error: 0.8689 on 2878 degrees of freedom
Multiple R-squared: 0.1082,	Adjusted R-squared: 0.09982
